# Supplementary material for: Impact of Anti-SARS-CoV-2 Vaccination on Disease Severity and Clinical Outcomes of Individuals Hospitalized for COVID-19 Throughout Successive Pandemic Waves: Data from an Italian Reference Hospital
Source: Vaccines (Basel). 2024 Sep 6;12(9):1018. doi: 10.3390/vaccines12091018 (PMC11435849; doi:10.3390/vaccines12091018)
Supplement: Supplementary file 1 [file vaccines-12-01018-s001.zip]

Archive with 1 entries (1 files):
- vaccines-3166172-supplementary.pdf
